# Supplementary material for: Phi 6 Bacteriophage Inactivation by Metal Salts, Metal Powders, and Metal Surfaces
Source: Viruses. 2022 Jan 21;14(2):204. doi: 10.3390/v14020204 (PMC8877498; doi:10.3390/v14020204)
Supplement: Supplementary file 1 [file viruses-14-00204-s001.zip]

Archive with 2 entries (2 files):
- viruses-1554707-supplementary.pdf
- viruses-1554707-Video S1.mp4
